# Supplementary material for: Lactylation of HDAC1 Confers Resistance to Ferroptosis in Colorectal Cancer
Source: Adv Sci (Weinh). 2025 Jan 31;12(12):2408845. doi: 10.1002/advs.202408845 (PMC11947995; doi:10.1002/advs.202408845)
Supplement: Supplementary file 2 — Supplemental Table 6 [file ADVS-12-2408845-s001.xlsx]

## Sheet: Sheet1
AIFM2 Transcript variant 1	NM_001198696.2
Score	Relative Score	RBP Name	Start	End	Matching sequence	Matrix ID	Download PWM	Download PFM
11.0709	1	A2BP1	1547	1552	UGCAUG	37_16537540	Download PWM	Download PFM
11.0709	1	A2BP1	1488	1493	UGCAUG	37_16537540	Download PWM	Download PFM
10.9373	0.95	SFRS1	3060	3067	AGAAGGAC	242_7543047	Download PWM	Download PFM
10.147	1	SNRPA	683	689	AGGAGAU	949_10094314	Download PWM	Download PFM
9.42814	1	ybx2-a	1012	1017	AACAUC	114_7499328	Download PWM	Download PFM
9.42814	1	ybx2-a	1027	1032	AACAUC	114_7499328	Download PWM	Download PFM
9.37415	1	ybx2-a	1012	1017	AACAUC	115_7499328	Download PWM	Download PFM
9.37415	1	ybx2-a	1027	1032	AACAUC	115_7499328	Download PWM	Download PFM
8.94849	1	NONO	2923	2927	AGGGA	488_9001221	Download PWM	Download PFM
8.94849	1	NONO	1681	1685	AGGGA	488_9001221	Download PWM	Download PFM
8.94849	1	NONO	2490	2494	AGGGA	488_9001221	Download PWM	Download PFM
8.94849	1	NONO	1763	1767	AGGGA	488_9001221	Download PWM	Download PFM
8.78463	1	sap-49	3019	3024	GUGUGA	145_9163526	Download PWM	Download PFM
8.71782	1	PABPC1	292	296	AAAAA	24_7908267	Download PWM	Download PFM
8.71782	1	PABPC1	1378	1382	AAAAA	24_7908267	Download PWM	Download PFM
8.6696	1	RBMY1A1	754	758	CUCAA	1053_17318228	Download PWM	Download PFM
8.6471	1	a2bp1	1283	1287	GCAUG	36_12574126	Download PWM	Download PFM
8.6471	1	a2bp1	1489	1493	GCAUG	36_12574126	Download PWM	Download PFM
8.6471	1	a2bp1	1548	1552	GCAUG	36_12574126	Download PWM	Download PFM
8.62722	1	RBMY1A1	754	758	CUCAA	1052_17318228	Download PWM	Download PFM
7.36938	1	FUS	729	732	GGUG	637_11098054	Download PWM	Download PFM
7.36938	1	FUS	1260	1263	GGUG	637_11098054	Download PWM	Download PFM
7.36938	1	FUS	2977	2980	GGUG	637_11098054	Download PWM	Download PFM
7.36938	1	FUS	1443	1446	GGUG	637_11098054	Download PWM	Download PFM
7.36938	1	FUS	2317	2320	GGUG	637_11098054	Download PWM	Download PFM
7.36938	1	FUS	1075	1078	GGUG	637_11098054	Download PWM	Download PFM
7.36938	1	FUS	546	549	GGUG	637_11098054	Download PWM	Download PFM
7.36938	1	FUS	543	546	GGUG	637_11098054	Download PWM	Download PFM
7.36938	1	FUS	2355	2358	GGUG	637_11098054	Download PWM	Download PFM
7.36938	1	FUS	3004	3007	GGUG	637_11098054	Download PWM	Download PFM
7.36938	1	FUS	1464	1467	GGUG	637_11098054	Download PWM	Download PFM
7.36938	1	FUS	1624	1627	GGUG	637_11098054	Download PWM	Download PFM
7.36938	1	FUS	510	513	GGUG	637_11098054	Download PWM	Download PFM
7.36938	1	FUS	804	807	GGUG	637_11098054	Download PWM	Download PFM
7.36938	1	FUS	819	822	GGUG	637_11098054	Download PWM	Download PFM
7.36938	1	FUS	2751	2754	GGUG	637_11098054	Download PWM	Download PFM
7.36938	1	FUS	1114	1117	GGUG	637_11098054	Download PWM	Download PFM
7.36938	1	FUS	315	318	GGUG	637_11098054	Download PWM	Download PFM
7.36938	1	FUS	924	927	GGUG	637_11098054	Download PWM	Download PFM
7.36938	1	FUS	147	150	GGUG	637_11098054	Download PWM	Download PFM
7.36938	1	FUS	222	225	GGUG	637_11098054	Download PWM	Download PFM
7.36938	1	FUS	2399	2402	GGUG	637_11098054	Download PWM	Download PFM
7.36938	1	FUS	895	898	GGUG	637_11098054	Download PWM	Download PFM
7.36938	1	FUS	955	958	GGUG	637_11098054	Download PWM	Download PFM
7.36938	1	FUS	1801	1804	GGUG	637_11098054	Download PWM	Download PFM
7.36938	1	FUS	378	381	GGUG	637_11098054	Download PWM	Download PFM
7.36938	1	FUS	123	126	GGUG	637_11098054	Download PWM	Download PFM
7.36938	1	FUS	2098	2101	GGUG	637_11098054	Download PWM	Download PFM
7.36938	1	FUS	157	160	GGUG	637_11098054	Download PWM	Download PFM
7.36938	1	FUS	391	394	GGUG	637_11098054	Download PWM	Download PFM
7.36938	1	FUS	1691	1694	GGUG	637_11098054	Download PWM	Download PFM
7.36938	1	FUS	2881	2884	GGUG	637_11098054	Download PWM	Download PFM
7.36938	1	FUS	1349	1352	GGUG	637_11098054	Download PWM	Download PFM
7.36938	1	FUS	1493	1496	GGUG	637_11098054	Download PWM	Download PFM
7.35091	1	ACO1	90	95	CAGUGC	1213_8021254	Download PWM	Download PFM
7.22942	1	Pum2	1368	1371	UGUA	329_11780640	Download PWM	Download PFM
7.22942	1	Pum2	1557	1560	UGUA	329_11780640	Download PWM	Download PFM
7.22942	1	Pum2	2032	2035	UGUA	329_11780640	Download PWM	Download PFM
7.22942	1	Pum2	3126	3129	UGUA	329_11780640	Download PWM	Download PFM
7.22942	1	Pum2	2592	2595	UGUA	329_11780640	Download PWM	Download PFM
7.22942	1	Pum2	2440	2443	UGUA	329_11780640	Download PWM	Download PFM
7.08652	1	SFRS9	233	237	AGGAC	797_17548433	Download PWM	Download PFM
7.08652	1	SFRS9	3063	3067	AGGAC	797_17548433	Download PWM	Download PFM
7.08652	1	SFRS9	503	507	AGGAC	797_17548433	Download PWM	Download PFM
7.08652	1	SFRS9	973	977	AGGAC	797_17548433	Download PWM	Download PFM
7.08652	1	SFRS9	326	330	AGGAC	797_17548433	Download PWM	Download PFM
7.08652	1	SFRS9	2947	2951	AGGAC	797_17548433	Download PWM	Download PFM
6.62799	1	MBNL1	2508	2511	UGCU	669_20071745	Download PWM	Download PFM
6.62799	1	MBNL1	2737	2740	UGCU	669_20071745	Download PWM	Download PFM
6.62799	1	MBNL1	258	261	UGCU	669_20071745	Download PWM	Download PFM
6.62799	1	MBNL1	1563	1566	UGCU	669_20071745	Download PWM	Download PFM
6.62799	1	MBNL1	218	221	UGCU	669_20071745	Download PWM	Download PFM
6.62799	1	MBNL1	713	716	UGCU	669_20071745	Download PWM	Download PFM
6.62799	1	MBNL1	2464	2467	UGCU	669_20071745	Download PWM	Download PFM
6.62799	1	MBNL1	1481	1484	UGCU	669_20071745	Download PWM	Download PFM
6.62799	1	MBNL1	1304	1307	UGCU	669_20071745	Download PWM	Download PFM
6.62799	1	MBNL1	383	386	UGCU	669_20071745	Download PWM	Download PFM
6.62799	1	MBNL1	1793	1796	UGCU	669_20071745	Download PWM	Download PFM
6.62799	1	MBNL1	1451	1454	UGCU	669_20071745	Download PWM	Download PFM
6.62799	1	MBNL1	2364	2367	UGCU	669_20071745	Download PWM	Download PFM
6.62799	1	MBNL1	897	900	UGCU	669_20071745	Download PWM	Download PFM
6.62799	1	MBNL1	1495	1498	UGCU	669_20071745	Download PWM	Download PFM
6.62799	1	MBNL1	2127	2130	UGCU	669_20071745	Download PWM	Download PFM
6.62799	1	MBNL1	1447	1450	UGCU	669_20071745	Download PWM	Download PFM
6.62799	1	MBNL1	1316	1319	UGCU	669_20071745	Download PWM	Download PFM
6.62799	1	MBNL1	1275	1278	UGCU	669_20071745	Download PWM	Download PFM
6.62799	1	MBNL1	1613	1616	UGCU	669_20071745	Download PWM	Download PFM
6.62799	1	MBNL1	2979	2982	UGCU	669_20071745	Download PWM	Download PFM
6.62799	1	MBNL1	2229	2232	UGCU	669_20071745	Download PWM	Download PFM
6.62799	1	MBNL1	716	719	UGCU	669_20071745	Download PWM	Download PFM
6.62799	1	MBNL1	380	383	UGCU	669_20071745	Download PWM	Download PFM
6.62799	1	MBNL1	1816	1819	UGCU	669_20071745	Download PWM	Download PFM
6.46684	1	EIF4B	3008	3011	GGAA	352_8846295	Download PWM	Download PFM
6.46684	1	EIF4B	2469	2472	GGAA	352_8846295	Download PWM	Download PFM
6.46684	1	EIF4B	3099	3102	GGAA	352_8846295	Download PWM	Download PFM
6.46684	1	EIF4B	1199	1202	GGAA	352_8846295	Download PWM	Download PFM
6.46684	1	EIF4B	675	678	GGAA	352_8846295	Download PWM	Download PFM
6.46684	1	EIF4B	2326	2329	GGAA	352_8846295	Download PWM	Download PFM
6.46684	1	EIF4B	1439	1442	GGAA	352_8846295	Download PWM	Download PFM
6.46684	1	EIF4B	2925	2928	GGAA	352_8846295	Download PWM	Download PFM
6.46684	1	EIF4B	23	26	GGAA	352_8846295	Download PWM	Download PFM
6.46684	1	EIF4B	1328	1331	GGAA	352_8846295	Download PWM	Download PFM
6.46684	1	EIF4B	1651	1654	GGAA	352_8846295	Download PWM	Download PFM
6.46684	1	EIF4B	126	129	GGAA	352_8846295	Download PWM	Download PFM
6.46684	1	EIF4B	698	701	GGAA	352_8846295	Download PWM	Download PFM
6.33985	1	KHSRP	2995	2998	GUCC	1186_17893325	Download PWM	Download PFM
6.33985	1	KHSRP	667	670	GUCC	1186_17893325	Download PWM	Download PFM
6.33985	1	KHSRP	208	211	GUCC	1186_17893325	Download PWM	Download PFM
6.33985	1	KHSRP	1095	1098	GUCC	1186_17893325	Download PWM	Download PFM
6.33985	1	KHSRP	2776	2779	GUCC	1186_17893325	Download PWM	Download PFM
6.33985	1	KHSRP	520	523	GUCC	1186_17893325	Download PWM	Download PFM
6.33985	1	KHSRP	111	114	GUCC	1186_17893325	Download PWM	Download PFM
6.15803	0.96	Vts1	76	82	GCGGGCG	1176_19561594	Download PWM	Download PFM
6.10641	0.95	Vts1	480	486	GCAGGCC	1176_19561594	Download PWM	Download PFM
6.10641	0.95	Vts1	195	201	GCAGGCC	1176_19561594	Download PWM	Download PFM
5.98045	0.95	YTHDC1	1313	1318	UAAUGC	969_20167602	Download PWM	Download PFM
5.0821	0.99	SFRS13A	2212	2218	AAAGAGC	1169_19561594	Download PWM	Download PFM
4.84133	1	RBM4	75	78	CGCG	1172_19561594	Download PWM	Download PFM
4.84133	1	RBM4	81	84	CGCG	1172_19561594	Download PWM	Download PFM
4.84133	1	RBM4	1578	1581	CGCG	1172_19561594	Download PWM	Download PFM
4.84133	1	RBM4	73	76	CGCG	1172_19561594	Download PWM	Download PFM
4.62029	1	SFRS1	2635	2638	AGGA	1173_19561594	Download PWM	Download PFM
4.62029	1	SFRS1	743	746	AGGA	1173_19561594	Download PWM	Download PFM
4.62029	1	SFRS1	1654	1657	AGGA	1173_19561594	Download PWM	Download PFM
4.62029	1	SFRS1	233	236	AGGA	1173_19561594	Download PWM	Download PFM
4.62029	1	SFRS1	683	686	AGGA	1173_19561594	Download PWM	Download PFM
4.62029	1	SFRS1	650	653	AGGA	1173_19561594	Download PWM	Download PFM
4.62029	1	SFRS1	3063	3066	AGGA	1173_19561594	Download PWM	Download PFM
4.62029	1	SFRS1	674	677	AGGA	1173_19561594	Download PWM	Download PFM
4.62029	1	SFRS1	1774	1777	AGGA	1173_19561594	Download PWM	Download PFM
4.62029	1	SFRS1	2864	2867	AGGA	1173_19561594	Download PWM	Download PFM
4.62029	1	SFRS1	503	506	AGGA	1173_19561594	Download PWM	Download PFM
4.62029	1	SFRS1	973	976	AGGA	1173_19561594	Download PWM	Download PFM
4.62029	1	SFRS1	326	329	AGGA	1173_19561594	Download PWM	Download PFM
4.62029	1	SFRS1	1678	1681	AGGA	1173_19561594	Download PWM	Download PFM
4.62029	1	SFRS1	2947	2950	AGGA	1173_19561594	Download PWM	Download PFM
4.62029	1	SFRS1	1650	1653	AGGA	1173_19561594	Download PWM	Download PFM
4.62029	1	SFRS1	2325	2328	AGGA	1173_19561594	Download PWM	Download PFM
4.62029	1	SFRS1	1421	1424	AGGA	1173_19561594	Download PWM	Download PFM
4.62029	1	SFRS1	3098	3101	AGGA	1173_19561594	Download PWM	Download PFM
4.62029	1	SFRS1	552	555	AGGA	1173_19561594	Download PWM	Download PFM
4.604	0.98	KHDRBS3	1805	1810	CAUAAU	1174_19561594	Download PWM	Download PFM
4.46864	0.96	KHDRBS3	1311	1316	ACUAAU	1174_19561594	Download PWM	Download PFM
4.46864	0.96	KHDRBS3	2563	2568	ACUAAU	1174_19561594	Download PWM	Download PFM
4.44927	0.95	KHDRBS3	2335	2340	GAUAAU	1174_19561594	Download PWM	Download PFM
4.40359	1	ELAVL1	459	462	GUUU	1170_19561594	Download PWM	Download PFM
4.40359	1	ELAVL1	469	472	GUUU	1170_19561594	Download PWM	Download PFM
4.40359	1	ELAVL1	2502	2505	GUUU	1170_19561594	Download PWM	Download PFM
4.40359	1	ELAVL1	1867	1870	GUUU	1170_19561594	Download PWM	Download PFM
4.40359	1	ELAVL1	870	873	GUUU	1170_19561594	Download PWM	Download PFM
4.40359	1	ELAVL1	3085	3088	GUUU	1170_19561594	Download PWM	Download PFM
4.40359	1	ELAVL1	1863	1866	GUUU	1170_19561594	Download PWM	Download PFM
4.40359	1	ELAVL1	2055	2058	GUUU	1170_19561594	Download PWM	Download PFM
4.40359	1	ELAVL1	2320	2323	GUUU	1170_19561594	Download PWM	Download PFM
4.40359	1	ELAVL1	2390	2393	GUUU	1170_19561594	Download PWM	Download PFM
4.40359	1	ELAVL1	1859	1862	GUUU	1170_19561594	Download PWM	Download PFM
4.40359	1	ELAVL1	1435	1438	GUUU	1170_19561594	Download PWM	Download PFM
4.40359	1	ELAVL1	1783	1786	GUUU	1170_19561594	Download PWM	Download PFM
4.40359	1	ELAVL1	2516	2519	GUUU	1170_19561594	Download PWM	Download PFM
4.40359	1	ELAVL1	2197	2200	GUUU	1170_19561594	Download PWM	Download PFM

## Sheet: Sheet2
AIFM2 Transcript variant 2	NM_032797.6
Score	Relative Score	RBP Name	Start	End	Matching sequence	Matrix ID	Download PWM	Download PFM
11.0709	1	A2BP1	1491	1496	UGCAUG	37_16537540	Download PWM	Download PFM
11.0709	1	A2BP1	1550	1555	UGCAUG	37_16537540	Download PWM	Download PFM
10.9373	0.95	SFRS1	3063	3070	AGAAGGAC	242_7543047	Download PWM	Download PFM
10.147	1	SNRPA	686	692	AGGAGAU	949_10094314	Download PWM	Download PFM
9.42814	1	ybx2-a	1030	1035	AACAUC	114_7499328	Download PWM	Download PFM
9.42814	1	ybx2-a	1015	1020	AACAUC	114_7499328	Download PWM	Download PFM
9.37415	1	ybx2-a	1030	1035	AACAUC	115_7499328	Download PWM	Download PFM
9.37415	1	ybx2-a	1015	1020	AACAUC	115_7499328	Download PWM	Download PFM
8.94849	1	NONO	2493	2497	AGGGA	488_9001221	Download PWM	Download PFM
8.94849	1	NONO	1766	1770	AGGGA	488_9001221	Download PWM	Download PFM
8.94849	1	NONO	2926	2930	AGGGA	488_9001221	Download PWM	Download PFM
8.94849	1	NONO	1684	1688	AGGGA	488_9001221	Download PWM	Download PFM
8.78463	1	sap-49	3022	3027	GUGUGA	145_9163526	Download PWM	Download PFM
8.71782	1	PABPC1	1381	1385	AAAAA	24_7908267	Download PWM	Download PFM
8.71782	1	PABPC1	295	299	AAAAA	24_7908267	Download PWM	Download PFM
8.6696	1	RBMY1A1	757	761	CUCAA	1053_17318228	Download PWM	Download PFM
8.6471	1	a2bp1	1551	1555	GCAUG	36_12574126	Download PWM	Download PFM
8.6471	1	a2bp1	1286	1290	GCAUG	36_12574126	Download PWM	Download PFM
8.6471	1	a2bp1	1492	1496	GCAUG	36_12574126	Download PWM	Download PFM
8.62722	1	RBMY1A1	757	761	CUCAA	1052_17318228	Download PWM	Download PFM
7.36938	1	FUS	513	516	GGUG	637_11098054	Download PWM	Download PFM
7.36938	1	FUS	546	549	GGUG	637_11098054	Download PWM	Download PFM
7.36938	1	FUS	318	321	GGUG	637_11098054	Download PWM	Download PFM
7.36938	1	FUS	2980	2983	GGUG	637_11098054	Download PWM	Download PFM
7.36938	1	FUS	822	825	GGUG	637_11098054	Download PWM	Download PFM
7.36938	1	FUS	150	153	GGUG	637_11098054	Download PWM	Download PFM
7.36938	1	FUS	927	930	GGUG	637_11098054	Download PWM	Download PFM
7.36938	1	FUS	2884	2887	GGUG	637_11098054	Download PWM	Download PFM
7.36938	1	FUS	2754	2757	GGUG	637_11098054	Download PWM	Download PFM
7.36938	1	FUS	225	228	GGUG	637_11098054	Download PWM	Download PFM
7.36938	1	FUS	2101	2104	GGUG	637_11098054	Download PWM	Download PFM
7.36938	1	FUS	1627	1630	GGUG	637_11098054	Download PWM	Download PFM
7.36938	1	FUS	1078	1081	GGUG	637_11098054	Download PWM	Download PFM
7.36938	1	FUS	1694	1697	GGUG	637_11098054	Download PWM	Download PFM
7.36938	1	FUS	958	961	GGUG	637_11098054	Download PWM	Download PFM
7.36938	1	FUS	1263	1266	GGUG	637_11098054	Download PWM	Download PFM
7.36938	1	FUS	1352	1355	GGUG	637_11098054	Download PWM	Download PFM
7.36938	1	FUS	1804	1807	GGUG	637_11098054	Download PWM	Download PFM
7.36938	1	FUS	807	810	GGUG	637_11098054	Download PWM	Download PFM
7.36938	1	FUS	394	397	GGUG	637_11098054	Download PWM	Download PFM
7.36938	1	FUS	1117	1120	GGUG	637_11098054	Download PWM	Download PFM
7.36938	1	FUS	2320	2323	GGUG	637_11098054	Download PWM	Download PFM
7.36938	1	FUS	732	735	GGUG	637_11098054	Download PWM	Download PFM
7.36938	1	FUS	126	129	GGUG	637_11098054	Download PWM	Download PFM
7.36938	1	FUS	1496	1499	GGUG	637_11098054	Download PWM	Download PFM
7.36938	1	FUS	549	552	GGUG	637_11098054	Download PWM	Download PFM
7.36938	1	FUS	1446	1449	GGUG	637_11098054	Download PWM	Download PFM
7.36938	1	FUS	1467	1470	GGUG	637_11098054	Download PWM	Download PFM
7.36938	1	FUS	898	901	GGUG	637_11098054	Download PWM	Download PFM
7.36938	1	FUS	381	384	GGUG	637_11098054	Download PWM	Download PFM
7.36938	1	FUS	2358	2361	GGUG	637_11098054	Download PWM	Download PFM
7.36938	1	FUS	160	163	GGUG	637_11098054	Download PWM	Download PFM
7.36938	1	FUS	2402	2405	GGUG	637_11098054	Download PWM	Download PFM
7.36938	1	FUS	3007	3010	GGUG	637_11098054	Download PWM	Download PFM
7.35091	1	ACO1	93	98	CAGUGC	1213_8021254	Download PWM	Download PFM
7.22942	1	Pum2	2035	2038	UGUA	329_11780640	Download PWM	Download PFM
7.22942	1	Pum2	2443	2446	UGUA	329_11780640	Download PWM	Download PFM
7.22942	1	Pum2	1371	1374	UGUA	329_11780640	Download PWM	Download PFM
7.22942	1	Pum2	1560	1563	UGUA	329_11780640	Download PWM	Download PFM
7.22942	1	Pum2	3129	3132	UGUA	329_11780640	Download PWM	Download PFM
7.22942	1	Pum2	2595	2598	UGUA	329_11780640	Download PWM	Download PFM
7.08652	1	SFRS9	2950	2954	AGGAC	797_17548433	Download PWM	Download PFM
7.08652	1	SFRS9	506	510	AGGAC	797_17548433	Download PWM	Download PFM
7.08652	1	SFRS9	3066	3070	AGGAC	797_17548433	Download PWM	Download PFM
7.08652	1	SFRS9	976	980	AGGAC	797_17548433	Download PWM	Download PFM
7.08652	1	SFRS9	329	333	AGGAC	797_17548433	Download PWM	Download PFM
7.08652	1	SFRS9	236	240	AGGAC	797_17548433	Download PWM	Download PFM
6.62799	1	MBNL1	2511	2514	UGCU	669_20071745	Download PWM	Download PFM
6.62799	1	MBNL1	1319	1322	UGCU	669_20071745	Download PWM	Download PFM
6.62799	1	MBNL1	2367	2370	UGCU	669_20071745	Download PWM	Download PFM
6.62799	1	MBNL1	2740	2743	UGCU	669_20071745	Download PWM	Download PFM
6.62799	1	MBNL1	1796	1799	UGCU	669_20071745	Download PWM	Download PFM
6.62799	1	MBNL1	383	386	UGCU	669_20071745	Download PWM	Download PFM
6.62799	1	MBNL1	2130	2133	UGCU	669_20071745	Download PWM	Download PFM
6.62799	1	MBNL1	2232	2235	UGCU	669_20071745	Download PWM	Download PFM
6.62799	1	MBNL1	900	903	UGCU	669_20071745	Download PWM	Download PFM
6.62799	1	MBNL1	1566	1569	UGCU	669_20071745	Download PWM	Download PFM
6.62799	1	MBNL1	1454	1457	UGCU	669_20071745	Download PWM	Download PFM
6.62799	1	MBNL1	2982	2985	UGCU	669_20071745	Download PWM	Download PFM
6.62799	1	MBNL1	1616	1619	UGCU	669_20071745	Download PWM	Download PFM
6.62799	1	MBNL1	261	264	UGCU	669_20071745	Download PWM	Download PFM
6.62799	1	MBNL1	386	389	UGCU	669_20071745	Download PWM	Download PFM
6.62799	1	MBNL1	1278	1281	UGCU	669_20071745	Download PWM	Download PFM
6.62799	1	MBNL1	1484	1487	UGCU	669_20071745	Download PWM	Download PFM
6.62799	1	MBNL1	1450	1453	UGCU	669_20071745	Download PWM	Download PFM
6.62799	1	MBNL1	221	224	UGCU	669_20071745	Download PWM	Download PFM
6.62799	1	MBNL1	2467	2470	UGCU	669_20071745	Download PWM	Download PFM
6.62799	1	MBNL1	716	719	UGCU	669_20071745	Download PWM	Download PFM
6.62799	1	MBNL1	719	722	UGCU	669_20071745	Download PWM	Download PFM
6.62799	1	MBNL1	1307	1310	UGCU	669_20071745	Download PWM	Download PFM
6.62799	1	MBNL1	1819	1822	UGCU	669_20071745	Download PWM	Download PFM
6.62799	1	MBNL1	1498	1501	UGCU	669_20071745	Download PWM	Download PFM
6.46684	1	EIF4B	2928	2931	GGAA	352_8846295	Download PWM	Download PFM
6.46684	1	EIF4B	1654	1657	GGAA	352_8846295	Download PWM	Download PFM
6.46684	1	EIF4B	701	704	GGAA	352_8846295	Download PWM	Download PFM
6.46684	1	EIF4B	129	132	GGAA	352_8846295	Download PWM	Download PFM
6.46684	1	EIF4B	1331	1334	GGAA	352_8846295	Download PWM	Download PFM
6.46684	1	EIF4B	1442	1445	GGAA	352_8846295	Download PWM	Download PFM
6.46684	1	EIF4B	2329	2332	GGAA	352_8846295	Download PWM	Download PFM
6.46684	1	EIF4B	23	26	GGAA	352_8846295	Download PWM	Download PFM
6.46684	1	EIF4B	3011	3014	GGAA	352_8846295	Download PWM	Download PFM
6.46684	1	EIF4B	1202	1205	GGAA	352_8846295	Download PWM	Download PFM
6.46684	1	EIF4B	678	681	GGAA	352_8846295	Download PWM	Download PFM
6.46684	1	EIF4B	3102	3105	GGAA	352_8846295	Download PWM	Download PFM
6.46684	1	EIF4B	2472	2475	GGAA	352_8846295	Download PWM	Download PFM
6.33985	1	KHSRP	211	214	GUCC	1186_17893325	Download PWM	Download PFM
6.33985	1	KHSRP	114	117	GUCC	1186_17893325	Download PWM	Download PFM
6.33985	1	KHSRP	2998	3001	GUCC	1186_17893325	Download PWM	Download PFM
6.33985	1	KHSRP	1098	1101	GUCC	1186_17893325	Download PWM	Download PFM
6.33985	1	KHSRP	2779	2782	GUCC	1186_17893325	Download PWM	Download PFM
6.33985	1	KHSRP	523	526	GUCC	1186_17893325	Download PWM	Download PFM
6.33985	1	KHSRP	670	673	GUCC	1186_17893325	Download PWM	Download PFM
6.15803	0.96	Vts1	76	82	GCGGGCG	1176_19561594	Download PWM	Download PFM
6.10641	0.95	Vts1	483	489	GCAGGCC	1176_19561594	Download PWM	Download PFM
6.10641	0.95	Vts1	198	204	GCAGGCC	1176_19561594	Download PWM	Download PFM
5.98045	0.95	YTHDC1	1316	1321	UAAUGC	969_20167602	Download PWM	Download PFM
5.0821	0.99	SFRS13A	2215	2221	AAAGAGC	1169_19561594	Download PWM	Download PFM
4.84133	1	RBM4	1581	1584	CGCG	1172_19561594	Download PWM	Download PFM
4.84133	1	RBM4	75	78	CGCG	1172_19561594	Download PWM	Download PFM
4.84133	1	RBM4	81	84	CGCG	1172_19561594	Download PWM	Download PFM
4.84133	1	RBM4	73	76	CGCG	1172_19561594	Download PWM	Download PFM
4.62029	1	SFRS1	653	656	AGGA	1173_19561594	Download PWM	Download PFM
4.62029	1	SFRS1	3101	3104	AGGA	1173_19561594	Download PWM	Download PFM
4.62029	1	SFRS1	1777	1780	AGGA	1173_19561594	Download PWM	Download PFM
4.62029	1	SFRS1	1657	1660	AGGA	1173_19561594	Download PWM	Download PFM
4.62029	1	SFRS1	555	558	AGGA	1173_19561594	Download PWM	Download PFM
4.62029	1	SFRS1	2950	2953	AGGA	1173_19561594	Download PWM	Download PFM
4.62029	1	SFRS1	506	509	AGGA	1173_19561594	Download PWM	Download PFM
4.62029	1	SFRS1	686	689	AGGA	1173_19561594	Download PWM	Download PFM
4.62029	1	SFRS1	1681	1684	AGGA	1173_19561594	Download PWM	Download PFM
4.62029	1	SFRS1	2328	2331	AGGA	1173_19561594	Download PWM	Download PFM
4.62029	1	SFRS1	3066	3069	AGGA	1173_19561594	Download PWM	Download PFM
4.62029	1	SFRS1	976	979	AGGA	1173_19561594	Download PWM	Download PFM
4.62029	1	SFRS1	2867	2870	AGGA	1173_19561594	Download PWM	Download PFM
4.62029	1	SFRS1	329	332	AGGA	1173_19561594	Download PWM	Download PFM
4.62029	1	SFRS1	1424	1427	AGGA	1173_19561594	Download PWM	Download PFM
4.62029	1	SFRS1	236	239	AGGA	1173_19561594	Download PWM	Download PFM
4.62029	1	SFRS1	2638	2641	AGGA	1173_19561594	Download PWM	Download PFM
4.62029	1	SFRS1	746	749	AGGA	1173_19561594	Download PWM	Download PFM
4.62029	1	SFRS1	1653	1656	AGGA	1173_19561594	Download PWM	Download PFM
4.62029	1	SFRS1	677	680	AGGA	1173_19561594	Download PWM	Download PFM
4.604	0.98	KHDRBS3	1808	1813	CAUAAU	1174_19561594	Download PWM	Download PFM
4.46864	0.96	KHDRBS3	2566	2571	ACUAAU	1174_19561594	Download PWM	Download PFM
4.46864	0.96	KHDRBS3	1314	1319	ACUAAU	1174_19561594	Download PWM	Download PFM
4.44927	0.95	KHDRBS3	2338	2343	GAUAAU	1174_19561594	Download PWM	Download PFM
4.40359	1	ELAVL1	1786	1789	GUUU	1170_19561594	Download PWM	Download PFM
4.40359	1	ELAVL1	2519	2522	GUUU	1170_19561594	Download PWM	Download PFM
4.40359	1	ELAVL1	462	465	GUUU	1170_19561594	Download PWM	Download PFM
4.40359	1	ELAVL1	873	876	GUUU	1170_19561594	Download PWM	Download PFM
4.40359	1	ELAVL1	1862	1865	GUUU	1170_19561594	Download PWM	Download PFM
4.40359	1	ELAVL1	1438	1441	GUUU	1170_19561594	Download PWM	Download PFM
4.40359	1	ELAVL1	472	475	GUUU	1170_19561594	Download PWM	Download PFM
4.40359	1	ELAVL1	2505	2508	GUUU	1170_19561594	Download PWM	Download PFM
4.40359	1	ELAVL1	2200	2203	GUUU	1170_19561594	Download PWM	Download PFM
4.40359	1	ELAVL1	2393	2396	GUUU	1170_19561594	Download PWM	Download PFM
4.40359	1	ELAVL1	1870	1873	GUUU	1170_19561594	Download PWM	Download PFM
4.40359	1	ELAVL1	3088	3091	GUUU	1170_19561594	Download PWM	Download PFM
4.40359	1	ELAVL1	2323	2326	GUUU	1170_19561594	Download PWM	Download PFM
4.40359	1	ELAVL1	1866	1869	GUUU	1170_19561594	Download PWM	Download PFM
4.40359	1	ELAVL1	2058	2061	GUUU	1170_19561594	Download PWM	Download PFM
